# Supplementary material for: Differences in Cell-Intrinsic Inflammatory Programs of Yolk Sac and Bone Marrow Macrophages
Source: Cells. 2021 Dec 17;10(12):3564. doi: 10.3390/cells10123564 (PMC8699930; doi:10.3390/cells10123564)
Supplement: Supplementary file 1 [file cells-10-03564-s001.zip]

Archive with 1 entries (1 files):
- cells-1496987 SM.pdf
